# Supplementary material for: Standardization of Molecular MRD Levels in AML Using an Integral Vector Bearing ABL and the Mutation of Interest
Source: Cancers (Basel). 2023 Nov 10;15(22):5360. doi: 10.3390/cancers15225360 (PMC10670136; doi:10.3390/cancers15225360)
Supplement: Supplementary file 1 [file cancers-15-05360-s001.zip]

Archive with 1 entries (1 files):
- cancers-2684400-supplementary.pdf
